# Supplementary material for: Beluga whale (Delphinapterus leucas) acoustic foraging behavior and applications for long term monitoring
Source: PLoS One. 2021 Nov 30;16(11):e0260485. doi: 10.1371/journal.pone.0260485 (PMC8631677; doi:10.1371/journal.pone.0260485)
Supplement: S1 Table — (XLSX) [file pone.0260485.s002.xlsx]

## Sheet: Ordered
	Fowlkes-Mallows Index	Acoustic Variables	Cluster Method	Linkage Criterion	Distance Metric	Scaled or Unscaled
	1	all	Agglomerative Hierarchical	Ward's Method	Euclidean	Unscaled
	1	min ICI, ICI ir	Agglomerative Hierarchical	Ward's Method	Euclidean	Unscaled
	0.944444	all	Agglomerative Hierarchical	Complete	Euclidean	Scaled
	0.944444	all	Agglomerative Hierarchical	Complete	Manhattan	Scaled
	0.944444	all	Agglomerative Hierarchical	Ward's Method	Euclidean	Scaled
	0.944444	all	Agglomerative Hierarchical	Ward's Method	Squared Euclidean	Scaled
	0.944444	min ICI, ICI ir	Agglomerative Hierarchical	Complete	Euclidean	Scaled
	0.944444	min ICI, ICI ir	Agglomerative Hierarchical	Complete	Manhattan	Scaled
	0.944444	min ICI, ICI ir	Agglomerative Hierarchical	Ward's Method	Euclidean	Scaled
	0.944444	min ICI, ICI ir	Agglomerative Hierarchical	Ward's Method	Squared Euclidean	Scaled
	0.944444	min ICI, ICI ir	Partitioning	Average	Euclidean	Unscaled
	0.944444	min ICI, ICI ir	Partitioning	Average	Manhattan	Unscaled
	0.892312	min ICI, ICI ir	Partitioning	Average	Euclidean	Scaled
	0.892312	min ICI, ICI ir	Partitioning	Average	Manhattan	Scaled
	0.844072	ICI ir	Partitioning	Average	Euclidean	Scaled
	0.844072	ICI ir	Partitioning	Average	Euclidean	Unscaled
	0.844072	ICI ir	Partitioning	Average	Manhattan	Scaled
	0.844072	ICI ir	Partitioning	Average	Manhattan	Unscaled
	0.800132	min ICI	Partitioning	Average	Euclidean	Scaled
	0.800132	min ICI	Partitioning	Average	Euclidean	Unscaled
	0.800132	min ICI	Partitioning	Average	Manhattan	Scaled
	0.800132	min ICI	Partitioning	Average	Manhattan	Unscaled
	0.726375	all	Partitioning	Average	Euclidean	Scaled
	0.726375	all	Partitioning	Average	Manhattan	Scaled
	0.659937	all	Agglomerative Hierarchical	Average	Euclidean	Scaled
	0.659937	all	Agglomerative Hierarchical	Average	Manhattan	Scaled
	0.659937	all	Agglomerative Hierarchical	Average	Manhattan	Unscaled
	0.659937	all	Agglomerative Hierarchical	Centroid	Squared Euclidean	Scaled
	0.659937	all	Agglomerative Hierarchical	Complete	Euclidean	Unscaled
	0.659937	all	Agglomerative Hierarchical	Single	Euclidean	Scaled
	0.659937	all	Agglomerative Hierarchical	Single	Euclidean	Unscaled
	0.659937	all	Agglomerative Hierarchical	Single	Manhattan	Scaled
	0.659937	all	Agglomerative Hierarchical	Single	Manhattan	Unscaled
	0.659937	all	Agglomerative Hierarchical	Ward's Method	Squared Euclidean	Unscaled
	0.659937	all	Agglomerative Hierarchical	Weighted Average	Euclidean	Scaled
	0.659937	all	Agglomerative Hierarchical	Weighted Average	Euclidean	Unscaled
	0.659937	all	Agglomerative Hierarchical	Weighted Average	Manhattan	Unscaled
	0.659937	min ICI, ICI ir	Agglomerative Hierarchical	Average	Euclidean	Scaled
	0.659937	min ICI, ICI ir	Agglomerative Hierarchical	Average	Manhattan	Scaled
	0.659937	min ICI, ICI ir	Agglomerative Hierarchical	Average	Manhattan	Unscaled
	0.659937	min ICI, ICI ir	Agglomerative Hierarchical	Centroid	Squared Euclidean	Scaled
	0.659937	min ICI, ICI ir	Agglomerative Hierarchical	Complete	Euclidean	Unscaled
	0.659937	min ICI, ICI ir	Agglomerative Hierarchical	Single	Euclidean	Scaled
	0.659937	min ICI, ICI ir	Agglomerative Hierarchical	Single	Euclidean	Unscaled
	0.659937	min ICI, ICI ir	Agglomerative Hierarchical	Single	Manhattan	Scaled
	0.659937	min ICI, ICI ir	Agglomerative Hierarchical	Single	Manhattan	Unscaled
	0.659937	min ICI, ICI ir	Agglomerative Hierarchical	Ward's Method	Squared Euclidean	Unscaled
	0.659937	min ICI, ICI ir	Agglomerative Hierarchical	Weighted Average	Euclidean	Scaled
	0.659937	min ICI, ICI ir	Agglomerative Hierarchical	Weighted Average	Euclidean	Unscaled
	0.659937	min ICI, ICI ir	Agglomerative Hierarchical	Weighted Average	Manhattan	Unscaled
	0.64565	all	Agglomerative Hierarchical	Average	Euclidean	Unscaled
	0.64565	all	Agglomerative Hierarchical	Complete	Manhattan	Unscaled
	0.64565	all	Agglomerative Hierarchical	Weighted Average	Manhattan	Scaled
	0.64565	min ICI, ICI ir	Agglomerative Hierarchical	Average	Euclidean	Unscaled
	0.64565	min ICI, ICI ir	Agglomerative Hierarchical	Complete	Manhattan	Unscaled
	0.64565	min ICI, ICI ir	Agglomerative Hierarchical	Weighted Average	Manhattan	Scaled
	0.623034	all	Partitioning	Average	Euclidean	Unscaled
	0.623034	all	Partitioning	Average	Manhattan	Unscaled
	0.606688	all	Agglomerative Hierarchical	Centroid	Squared Euclidean	Unscaled
	0.606688	min ICI, ICI ir	Agglomerative Hierarchical	Centroid	Squared Euclidean	Unscaled
	0.553987	all	Agglomerative Hierarchical	Median	Euclidean	Scaled
	0.553987	min ICI, ICI ir	Agglomerative Hierarchical	Median	Euclidean	Scaled
	0.536576	all	Agglomerative Hierarchical	Median	Euclidean	Unscaled
	0.536576	min ICI, ICI ir	Agglomerative Hierarchical	Median	Euclidean	Unscaled
